# Supplementary material for: Evaluating predictive modeling algorithms to assess patient eligibility for clinical trials from routine data
Source: BMC Med Inform Decis Mak. 2013 Dec 9;13:134. doi: 10.1186/1472-6947-13-134 (PMC4029400; doi:10.1186/1472-6947-13-134)
Supplement: Additional file 1 — 20 attributes most associated with eligibility for all trials and aggregation levels. [file 1472-6947-13-134-S1.xls]

## Sheet: Sheet1
Study A
no aggregation		category level aggregation		block level aggregation
Z76.3	Healthy person accompanying sick person	8-98	Other mulimodal complex treatment	5-35…5-37	Cardiac procedures
I25.13	Atherosclerotic heart disease: three-vessel disease	5-01	Incision (trepanation) and excision of skull Schädel, brain and cerebral membrane	8-97...8-98	Complex treatment
E83.58	Other disorders of calcium metabolism	1-20	Neurological examination	8-92...8-93	Patient monitoring
E87.2	Acidosis	8-81	Transfusion of plasma and plasma components and volume substitute	Z70…Z76	Persons encountering health services in other circumstances
E87.5	Hyperkalaemia	5-02	Other procedures on skull, brain and cerebral membrane	5-40...5-41	Procedures on haematopoietic and lymphatic system
8-932	Monitoring of respiration, heart and circulation with measurement of pulmonal artery pressure	Z76	Persons encountering health services in other circumstances	Q20…Q28	Congenital malformations of the circulatory system
5-010.2	Cranial vault trepanation	D69	Purpura and other haemorrhagic conditions	Z30…Z39	Persons encountering health services in circumstances related to reproduction
8-810.0	Transfusion of plasma and plasma components and genetically produced plasma proteines: 1-5 units	5-36	Procedures on spermatic cord, epididymis und ductus deferens	E65…E68	Obesity and other hyperalimentation
Z37.0	Single live birth	5-74	Caesarean section	O09	Length of pregnancy
D69.1	Qualitative platelet defects	8-93	Monitoring of respiration, heart and circulation	3-10...3-13	Projection radiography
O82	Single delivery by caesarean section	5-40	Procedures on lymphatic tissue	D65…D69	Coagulation defects, purpura and other haemorrhagic conditions
3-052	Transesophageal echocardiography	5-35	Procedures on valves and septa of heart and on heart vessels	O94…O99	Other obstetric conditions, not elsewhere classified
5-361.03	Application of simple aortocoronary bypass: with autogenous arteries	E83	Disorders of mineral metabolism	1-20...1-33	Examination of individual body system
I20.8	Other forms of angina pectoris	O82	Single delivery by caesarean section	5-72...5-75	Obstetric procedures
O09.6	Length of pregnancy: 37 to 41 full weeks	5-50	Liver procedures	8-80...8-85	Blood circulation measure
E86	Volume depletion	E66	Obesity	1-61...1-69	Diagnostic endoscopy
1-207.0	Routine electroencephalography (10/20 electrodes)	O09	Length of pregnancy	D37…D48	Neoplasms of uncertain or unknown behaviour
I10.00	Benign essential hypertension: without hypertensive crisis	Z37	Outcome of delivery	O85…O92	Complications predominantly related to the puerperium
D48.6	Neoplasm of uncertain or unknown behaviour: breast	J06	Acute upper respiratory infections of multiple and unspecified sites	O20…O29	Other maternal disorders predominantly related to pregnancy
J34.3	Hypertrophy of nasal turbinates	D68	Other coagulation defects	O80…O84	Delivery
Study B
no		category		block
5-407.X	Radical (systematic) lymphadenectomy within other procedure: other	C18	Malignant neoplasm of colon	C15…C26	Malignant neoplasms of digestive organs
5-407.3	Radical (systematic) lymphadenectomy within other procedure: pelvic	5-40	Procedures on lymphatic tissue	5-40...5-41	Procedures on haematopoietic and lymphatic system
C18.7	Malignant neoplasm of sigmoid colon	5.48	Procedures on rectum	9-50	Preventive measures
C20	Malignant neoplasm of rectum	C20	Malignant neoplasm of rectum	Z70…Z76	Persons encountering health services in other circumstances
Z71	Persons encountering health services for other counselling and medical advice, not elsewhere classified	5.45	Incision, Excision, resection anastomisis of small intestine and colon	C76…C80	Malignant neoplasms of ill-defined, secondary and unspecified sites
9-500.0	Patient training	Z71	Persons encountering health services for other counselling and medical advice, not elsewhere classified	5-42...5-54	Procedures on digestive tract
5-462.1	Application of ileostoma as protective measure within other procedure	9.50	Preventive measures	1-61...1-69	Diagnostic endoscopy
Z93.2	Ileostomy status	1.65	Diagnostic endoscopy of lower digestive tract	Z40…Z54	Persons encountering health services for specific procedures and health care
C77.2	Secondary and unspecified malignant neoplasm of intra-abdominal lymph nodes	Z48	Other surgical follow-up care	5-38...5-39	Procedures on blood vessels
Z48.0	Attention to surgical dressings and sutures	Z93	Artificial opening status	D60…D64	Aplastic and other anaemias
Z43.2	Attention to ileostomy	C77	Secondary and unspecified malignant neoplasm of lymph nodes	3.00	Ultrasound examination
5-455.41	Partial resection of colon: right hemicolectomy: open surgery with anastomosis	Z43	Attention to artificial openings	5-55...5-59	Procedures on urinary organs
1-654.1	Diagnostic rectoscopy with rigid instrument	5.46	Other procedures on small intestine and colon	8-90...8-91	Anaesthesia and pain management
C18.2	Malignant neoplasm of ascending colon	D12	Benign neoplasm of colon, rectum, anus and anal canal	Z80…Z99	Persons with potential health hazards related to family and personal history and certain conditions influencing health status
5-484.51	Resection of rectum with sphincter preservation: deep anterior resection: open surgery with anastomosis	5.39	Other procedures on blood vessels	Z00…Z13	Persons encountering health services for examination and investigation
C18.4	Malignant neoplasm of transverse colon	E87	Other disorders of fluid, electrolyte and acid-base balance	8-80...8-85	Blood circulation measure
5-465.1	Retrocession of ileostomy	5.57	Urinary bladder procedures	3-99	Additional information on imaging modality
3-13A	Contrast examination of colon	C19	Malignant neoplasm of rectosigmoid junction	3-20...3-26	Computed tomography
5-484.31	Resection of rectum with sphincter preservation: anterior resection: open surgery with anastomosis	D62	Acute posthaemorrhagic anaemia	I10…I15	Hypertensive diseases
1-653	Diagnostic proctoscopy	8.91	Pain management	E70…E90	Metabolic disorders
Study C
no		category		block
C20	Malignant neoplasm of rectum	1.65	Diagnostic endoscopy of lower digestive tract	C15…C26	Malignant neoplasms of digestive organs
1-654.1	Diagnostic rectoscopy with rigid instrument	C20	Malignant neoplasm of rectum	8-90...8-91	Anaesthesia and pain management
5.407.3	Radical (systematic) lymphadenectomy within other procedure: pelvic	5.48	Procedures on rectum	3-03...3-05	Ultrasound examination
5.462.1	Application of ileostoma as protective measure within other procedure	5.46	Other procedures on small intestine and colon	5-42...5-54	Procedures on digestive tract
Z43.2	Attention to ileostomy	Z43	Attention to artificial openings	5-38...5-39	Procedures on blood vessels
5.465.1	Retrocession of ileostomy	3.13	Projection radiography with contrast agent	9-50	Preventive measures
1.653	Diagnostic proctoscopy	8.91	Pain management	1-61...1-69	Diagnostic endoscopy
8.919	Complex treatment of acute pain	Z90	Acquired absence of organs, not elsewhere classified	Z40…Z54	Persons encountering health services for specific procedures and health care
3.058	Endosonograpy of rectum	3.05	Endosonography	5-40...5-41	Procedures on haematopoietic and lymphatic system
8.543	Moderately complex and intensive chemotherapy	5.39	Andere Operationen an Blutgefäßen	3-10...3-13	Projection radiography
Z90.4	Acquired absence of other parts of digestive tract	9.50	Preventive measures	Z80…Z99	Persons with potential health hazards related to family and personal history and certain conditions influencing health status
5.484.71	Resection of rectum with sphincter preservation: advanced anterior resection with removal of adjacent organs: open surgery with anastomosis	Z93	Artificial opening status	K55…K63	Other diseases of intestines
5.399.5	Other procedures on blood vessels: implantation and exchange of indwelling venous catheter system (e.g. for chemotherapy or pain management)	Z71	Persons encountering health services for other counselling and medical advice, not elsewhere classified	K40…K46	Hernia
3.13A.0	Monocontrast examination of colon	8.54	Cytostatic chemotherapy, immunotherapy und antiretroviral therapy	K65	Diseases of peritoneum
Z92.3	Personal history of irradiation	5.49	Procedures on anus	Z70…Z76	Persons encountering health services in other circumstances
Z92.6	Personal history of chemotherapy for neoplastic disease	5.45	Incision, Excision, resection anastomisis of small intestine and colon	3-99	Additional information on imaging modality
Z93.2	Ileostomy status	Z92	Personal history of medical treatment	D37...D48	Neoplasms of uncertain or unknown behaviour
3.13A	Contrast examination of colon	5.40	Procedures on lymphatic tissue	E70…E90	Metabolic disorders
3.226	Computed tomography of pelvis with contrast agent	3.22	Computed tomography with contrast agent	C50	Malignant neoplasm of breast
9.500.0	Basic patient training	Z45	Adjustment and management of implanted device	8-92...8-93	Patient monitoring
