# Supplementary material for: Evaluating predictive modeling algorithms to assess patient eligibility for clinical trials from routine data
Source: BMC Med Inform Decis Mak. 2013 Dec 9;13:134. doi: 10.1186/1472-6947-13-134 (PMC4029400; doi:10.1186/1472-6947-13-134)
Supplement: Additional file 4 — Numerical results for all models including confidence intervals. [file 1472-6947-13-134-S4.csv]

study	code aggregation	code selection	used codes	learning samples	decision tree (CART)	random forest (100x CART)	support vector machine	logistic regression	stepwise logistic regression
A	no	associated	20	15	0.5000 [0.5000 - 0.5000]	0.5000 [0.5000 - 0.5000]	0.6585 [0.5613 - 0.7434]	0.6314 [0.5322 - 0.7227]	0.6013 [0.4994 - 0.7071]
A	no	associated	20	21	0.4493 [0.3767 - 0.5292]	0.4301 [0.3387 - 0.5181]	0.6376 [0.5367 - 0.7314]	0.6278 [0.5289 - 0.7164]	0.5979 [0.5074 - 0.6870]
A	no	associated	20	30	0.6350 [0.5451 - 0.7253]	0.6885 [0.5939 - 0.7729]	0.6739 [0.5749 - 0.7662]	0.6952 [0.6040 - 0.7832]	0.6737 [0.5813 - 0.7598]
A	no	associated	20	43	0.5984 [0.5036 - 0.6988]	0.6068 [0.5045 - 0.7083]	0.7076 [0.6101 - 0.7914]	0.7018 [0.6046 - 0.7872]	0.6314 [0.5262 - 0.7358]
A	no	associated	20	60	0.6835 [0.5888 - 0.7685]	0.6836 [0.5924 - 0.7764]	0.7024 [0.6178 - 0.7947]	0.6288 [0.5371 - 0.7176]	0.5632 [0.4727 - 0.6513]
A	no	associated	20	85	0.6433 [0.5487 - 0.7333]	0.6632 [0.5646 - 0.7601]	0.6517 [0.5471 - 0.7527]	0.6251 [0.5191 - 0.7168]	0.6217 [0.5157 - 0.7173]
A	no	associated	20	121	0.7146 [0.6217 - 0.7936]	0.6772 [0.5793 - 0.7683]	0.6750 [0.5812 - 0.7694]	0.6949 [0.6010 - 0.7804]	0.6885 [0.5929 - 0.7802]
A	no	associated	20	171	0.7718 [0.6815 - 0.8517]	0.8073 [0.7203 - 0.8758]	0.7110 [0.6105 - 0.7979]	0.6882 [0.5967 - 0.7766]	0.6714 [0.5794 - 0.7522]
A	no	associated	20	241	0.7800 [0.6945 - 0.8573]	0.7863 [0.6962 - 0.8657]	0.7158 [0.6232 - 0.7981]	0.6670 [0.5788 - 0.7603]	0.6817 [0.5825 - 0.7717]
A	no	associated	20	341	0.8051 [0.7290 - 0.8734]	0.8024 [0.7209 - 0.8734]	0.7194 [0.6266 - 0.8055]	0.6910 [0.5969 - 0.7885]	0.7053 [0.6118 - 0.7946]
B	no	associated	20	241	0.8902 [0.8533 - 0.9216]	0.9456 [0.9251 - 0.9631]	0.9241 [0.8962 - 0.9484]	0.8226 [0.7660 - 0.8751]	0.8663 [0.8184 - 0.9142]
B	no	associated	20	340	0.8999 [0.8665 - 0.9302]	0.9451 [0.9305 - 0.9575]	0.8928 [0.8597 - 0.9207]	0.8722 [0.8324 - 0.9092]	0.8821 [0.8436 - 0.9182]
B	no	associated	20	481	0.8994 [0.8662 - 0.9304]	0.9457 [0.9241 - 0.9641]	0.8851 [0.8405 - 0.9253]	0.9059 [0.8676 - 0.9391]	0.8833 [0.8343 - 0.9262]
B	no	associated	20	681	0.9070 [0.8713 - 0.9369]	0.9511 [0.9311 - 0.9674]	0.9337 [0.9087 - 0.9549]	0.9494 [0.9337 - 0.9627]	0.9517 [0.9374 - 0.9653]
B	no	associated	20	963	0.7948 [0.7511 - 0.8379]	0.9274 [0.9005 - 0.9482]	0.9273 [0.9080 - 0.9470]	0.8872 [0.8472 - 0.9220]	0.9050 [0.8730 - 0.9331]
B	no	associated	20	1362	0.8417 [0.7864 - 0.8895]	0.9488 [0.9298 - 0.9654]	0.9415 [0.9207 - 0.9602]	0.9416 [0.9155 - 0.9621]	0.9388 [0.9124 - 0.9591]
B	no	associated	20	1926	0.8183 [0.7640 - 0.8690]	0.9227 [0.8933 - 0.9492]	0.9109 [0.8774 - 0.9404]	0.9545 [0.9395 - 0.9674]	0.9463 [0.9305 - 0.9619]
B	no	associated	20	2724	0.8909 [0.8524 - 0.9301]	0.9585 [0.9427 - 0.9721]	0.9383 [0.9088 - 0.9614]	0.9551 [0.9391 - 0.9679]	0.9551 [0.9413 - 0.9683]
B	no	associated	20	3852	0.8966 [0.8613 - 0.9284]	0.9599 [0.9473 - 0.9702]	0.9504 [0.9333 - 0.9645]	0.9521 [0.9326 - 0.9681]	0.9500 [0.9291 - 0.9662]
B	no	associated	20	5447	0.9080 [0.8746 - 0.9386]	0.9283 [0.8995 - 0.9540]	0.9522 [0.9336 - 0.9687]	0.9554 [0.9399 - 0.9694]	0.9522 [0.9337 - 0.9661]
C	no	associated	20	164	0.9097 [0.8374 - 0.9695]	0.9799 [0.9687 - 0.9888]	0.9741 [0.9613 - 0.9856]	0.5118 [0.3812 - 0.6490]	0.5576 [0.3933 - 0.7192]
C	no	associated	20	232	0.9097 [0.8355 - 0.9699]	0.9763 [0.9612 - 0.9878]	0.9467 [0.9191 - 0.9707]	0.6482 [0.4710 - 0.8111]	0.7448 [0.6251 - 0.8503]
C	no	associated	20	328	0.9794 [0.9715 - 0.9869]	0.9842 [0.9757 - 0.9912]	0.9650 [0.9403 - 0.9823]	0.7280 [0.5563 - 0.8674]	0.5949 [0.4232 - 0.7615]
C	no	associated	20	464	0.8688 [0.7802 - 0.9494]	0.9638 [0.9147 - 0.9899]	0.8367 [0.7153 - 0.9365]	0.5268 [0.3254 - 0.7117]	0.5777 [0.4043 - 0.7578]
C	no	associated	20	657	0.8875 [0.7954 - 0.9635]	0.9621 [0.9155 - 0.9891]	0.9331 [0.8361 - 0.9845]	0.7939 [0.6273 - 0.9320]	0.7743 [0.6262 - 0.9251]
C	no	associated	20	929	0.8297 [0.7297 - 0.9143]	0.9813 [0.9705 - 0.9900]	0.9229 [0.8407 - 0.9805]	0.8886 [0.7688 - 0.9704]	0.8894 [0.7724 - 0.9706]
C	no	associated	20	1313	0.8880 [0.7991 - 0.9653]	0.9829 [0.9717 - 0.9917]	0.9467 [0.8580 - 0.9908]	0.9792 [0.9696 - 0.9874]	0.9785 [0.9694 - 0.9872]
C	no	associated	20	1858	0.9785 [0.9695 - 0.9867]	0.9839 [0.9752 - 0.9909]	0.9825 [0.9730 - 0.9905]	0.9763 [0.9670 - 0.9844]	0.9775 [0.9688 - 0.9853]
C	no	associated	20	2627	0.9815 [0.9731 - 0.9889]	0.9864 [0.9785 - 0.9923]	0.9390 [0.8516 - 0.9867]	0.9839 [0.9750 - 0.9913]	0.9828 [0.9743 - 0.9902]
C	no	associated	20	3715	0.9270 [0.8547 - 0.9862]	0.9844 [0.9773 - 0.9907]	0.9287 [0.8392 - 0.9866]	0.9827 [0.9739 - 0.9902]	0.9822 [0.9731 - 0.9891]
A	category-level	associated	20	15	0.5000 [0.5000 - 0.5000]	0.5000 [0.5000 - 0.5000]	0.6602 [0.5609 - 0.7468]	0.5823 [0.4783 - 0.6774]	0.6072 [0.5071 - 0.7067]
A	category-level	associated	20	21	0.4493 [0.3767 - 0.5292]	0.4600 [0.3686 - 0.5455]	0.6297 [0.5320 - 0.7213]	0.4875 [0.3921 - 0.5864]	0.5370 [0.4698 - 0.6032]
A	category-level	associated	20	30	0.6169 [0.5402 - 0.6995]	0.6610 [0.5614 - 0.7507]	0.7034 [0.6097 - 0.7899]	0.5983 [0.4912 - 0.7028]	0.6001 [0.4938 - 0.7007]
A	category-level	associated	20	43	0.5984 [0.5036 - 0.6988]	0.6173 [0.5181 - 0.7183]	0.6688 [0.5710 - 0.7599]	0.6357 [0.5286 - 0.7400]	0.5924 [0.4932 - 0.6947]
A	category-level	associated	20	60	0.5184 [0.4285 - 0.6136]	0.6479 [0.5551 - 0.7439]	0.7084 [0.6187 - 0.8058]	0.5328 [0.4311 - 0.6301]	0.5266 [0.4345 - 0.6101]
A	category-level	associated	20	85	0.6507 [0.5627 - 0.7332]	0.6617 [0.5587 - 0.7551]	0.6706 [0.5720 - 0.7629]	0.6252 [0.5274 - 0.7229]	0.5991 [0.5074 - 0.6956]
A	category-level	associated	20	121	0.6548 [0.5508 - 0.7508]	0.6816 [0.5849 - 0.7812]	0.6941 [0.6092 - 0.7791]	0.6406 [0.5449 - 0.7309]	0.5949 [0.4859 - 0.6993]
A	category-level	associated	20	171	0.6481 [0.5643 - 0.7237]	0.7307 [0.6406 - 0.8087]	0.6817 [0.5785 - 0.7709]	0.6472 [0.5513 - 0.7367]	0.6273 [0.5317 - 0.7243]
A	category-level	associated	20	241	0.7423 [0.6528 - 0.8245]	0.7280 [0.6362 - 0.8132]	0.7110 [0.6172 - 0.7991]	0.6786 [0.5836 - 0.7715]	0.7002 [0.5938 - 0.7917]
A	category-level	associated	20	341	0.6882 [0.6071 - 0.7701]	0.7433 [0.6523 - 0.8216]	0.7184 [0.6215 - 0.8007]	0.6693 [0.5783 - 0.7609]	0.6750 [0.5743 - 0.7746]
B	category-level	associated	20	241	0.9542 [0.9464 - 0.9614]	0.9656 [0.9585 - 0.9728]	0.9009 [0.8641 - 0.9295]	0.7848 [0.7213 - 0.8395]	0.8535 [0.8089 - 0.8932]
B	category-level	associated	20	340	0.8267 [0.7845 - 0.8673]	0.9498 [0.9404 - 0.9578]	0.8979 [0.8692 - 0.9207]	0.8111 [0.7576 - 0.8560]	0.8167 [0.7715 - 0.8614]
B	category-level	associated	20	481	0.9424 [0.9167 - 0.9642]	0.9668 [0.9601 - 0.9735]	0.9361 [0.9097 - 0.9555]	0.8947 [0.8617 - 0.9228]	0.9412 [0.9217 - 0.9573]
B	category-level	associated	20	681	0.9629 [0.9553 - 0.9703]	0.9674 [0.9602 - 0.9736]	0.9501 [0.9356 - 0.9628]	0.9417 [0.9211 - 0.9571]	0.9491 [0.9329 - 0.9620]
B	category-level	associated	20	963	0.9420 [0.9163 - 0.9637]	0.9696 [0.9625 - 0.9759]	0.9295 [0.9080 - 0.9483]	0.9363 [0.9123 - 0.9553]	0.9424 [0.9144 - 0.9629]
B	category-level	associated	20	1362	0.9657 [0.9582 - 0.9722]	0.9702 [0.9633 - 0.9762]	0.9585 [0.9465 - 0.9694]	0.9556 [0.9442 - 0.9656]	0.9557 [0.9447 - 0.9649]
B	category-level	associated	20	1926	0.9654 [0.9581 - 0.9719]	0.9721 [0.9653 - 0.9780]	0.9528 [0.9373 - 0.9678]	0.9611 [0.9511 - 0.9712]	0.9574 [0.9459 - 0.9678]
B	category-level	associated	20	2724	0.9661 [0.9589 - 0.9729]	0.9712 [0.9645 - 0.9772]	0.9585 [0.9461 - 0.9685]	0.9606 [0.9511 - 0.9687]	0.9601 [0.9515 - 0.9687]
B	category-level	associated	20	3852	0.9705 [0.9630 - 0.9765]	0.9726 [0.9663 - 0.9790]	0.9596 [0.9472 - 0.9698]	0.9601 [0.9500 - 0.9690]	0.9590 [0.9485 - 0.9679]
B	category-level	associated	20	5447	0.9703 [0.9632 - 0.9764]	0.9718 [0.9651 - 0.9783]	0.9608 [0.9505 - 0.9713]	0.9618 [0.9525 - 0.9700]	0.9624 [0.9531 - 0.9709]
C	category-level	associated	20	164	0.9395 [0.8787 - 0.9820]	0.9762 [0.9622 - 0.9870]	0.9274 [0.8746 - 0.9647]	0.4949 [0.3265 - 0.6639]	0.6087 [0.4331 - 0.7968]
C	category-level	associated	20	232	0.9366 [0.8678 - 0.9818]	0.9785 [0.9625 - 0.9905]	0.9440 [0.9082 - 0.9705]	0.6903 [0.5398 - 0.8308]	0.7308 [0.5957 - 0.8558]
C	category-level	associated	20	328	0.9395 [0.8765 - 0.9818]	0.9702 [0.9524 - 0.9833]	0.9474 [0.9076 - 0.9755]	0.8281 [0.7367 - 0.9044]	0.8681 [0.7914 - 0.9350]
C	category-level	associated	20	464	0.9395 [0.8725 - 0.9812]	0.9355 [0.8735 - 0.9785]	0.8882 [0.8155 - 0.9494]	0.4770 [0.3139 - 0.6386]	0.6127 [0.4565 - 0.7617]
C	category-level	associated	20	657	0.9442 [0.8812 - 0.9867]	0.9469 [0.8899 - 0.9911]	0.9453 [0.8876 - 0.9831]	0.9296 [0.8567 - 0.9784]	0.9115 [0.8187 - 0.9777]
C	category-level	associated	20	929	0.7561 [0.5856 - 0.8973]	0.9800 [0.9680 - 0.9891]	0.9246 [0.8530 - 0.9753]	0.8695 [0.7641 - 0.9529]	0.9213 [0.8682 - 0.9647]
C	category-level	associated	20	1313	0.9339 [0.8660 - 0.9791]	0.9845 [0.9733 - 0.9923]	0.9516 [0.8709 - 0.9912]	0.9862 [0.9787 - 0.9926]	0.9845 [0.9772 - 0.9907]
C	category-level	associated	20	1858	0.9827 [0.9729 - 0.9911]	0.9797 [0.9695 - 0.9878]	0.9557 [0.8978 - 0.9890]	0.9776 [0.9681 - 0.9858]	0.9773 [0.9676 - 0.9853]
C	category-level	associated	20	2627	0.9450 [0.8865 - 0.9874]	0.9840 [0.9744 - 0.9913]	0.9630 [0.9219 - 0.9900]	0.9847 [0.9774 - 0.9912]	0.9818 [0.9739 - 0.9887]
C	category-level	associated	20	3715	0.9803 [0.9720 - 0.9884]	0.9833 [0.9740 - 0.9915]	0.9792 [0.9608 - 0.9913]	0.9840 [0.9757 - 0.9905]	0.9824 [0.9736 - 0.9890]
A	block-level	associated	20	15	0.5000 [0.5000 - 0.5000]	0.5000 [0.5000 - 0.5000]	0.6547 [0.5497 - 0.7471]	0.6561 [0.5530 - 0.7485]	0.6428 [0.5415 - 0.7446]
A	block-level	associated	20	21	0.4493 [0.3767 - 0.5292]	0.4702 [0.3733 - 0.5623]	0.5729 [0.4755 - 0.6691]	0.5931 [0.4829 - 0.6890]	0.5188 [0.4287 - 0.6072]
A	block-level	associated	20	30	0.6169 [0.5402 - 0.6995]	0.6937 [0.6006 - 0.7783]	0.6901 [0.5931 - 0.7744]	0.6235 [0.5218 - 0.7126]	0.6206 [0.5206 - 0.7108]
A	block-level	associated	20	43	0.5984 [0.5036 - 0.6988]	0.6138 [0.5113 - 0.7217]	0.6319 [0.5263 - 0.7285]	0.6394 [0.5434 - 0.7396]	0.6636 [0.5768 - 0.7426]
A	block-level	associated	20	60	0.5268 [0.4381 - 0.6241]	0.6520 [0.5664 - 0.7420]	0.6911 [0.6023 - 0.7902]	0.5185 [0.4202 - 0.6112]	0.5519 [0.4593 - 0.6402]
A	block-level	associated	20	85	0.6507 [0.5627 - 0.7332]	0.6857 [0.5887 - 0.7771]	0.6477 [0.5462 - 0.7439]	0.5679 [0.4735 - 0.6583]	0.5122 [0.4199 - 0.6076]
A	block-level	associated	20	121	0.7049 [0.6124 - 0.7977]	0.6613 [0.5594 - 0.7608]	0.6684 [0.5770 - 0.7596]	0.7002 [0.6108 - 0.7790]	0.6811 [0.5882 - 0.7649]
A	block-level	associated	20	171	0.6741 [0.5885 - 0.7569]	0.7452 [0.6559 - 0.8188]	0.6789 [0.5871 - 0.7685]	0.5294 [0.4338 - 0.6253]	0.5544 [0.4608 - 0.6491]
A	block-level	associated	20	241	0.7444 [0.6519 - 0.8269]	0.7323 [0.6374 - 0.8214]	0.6912 [0.5952 - 0.7828]	0.6226 [0.5261 - 0.7147]	0.6182 [0.5159 - 0.7020]
A	block-level	associated	20	341	0.7531 [0.6689 - 0.8332]	0.7599 [0.6644 - 0.8359]	0.6888 [0.5900 - 0.7741]	0.6497 [0.5597 - 0.7369]	0.6572 [0.5599 - 0.7489]
B	block-level	associated	20	241	0.8853 [0.8493 - 0.9179]	0.9450 [0.9336 - 0.9560]	0.9198 [0.8994 - 0.9371]	0.8384 [0.7982 - 0.8770]	0.8702 [0.8350 - 0.8993]
B	block-level	associated	20	340	0.9453 [0.9351 - 0.9546]	0.9449 [0.9319 - 0.9562]	0.8989 [0.8696 - 0.9270]	0.8521 [0.8076 - 0.8868]	0.9217 [0.9041 - 0.9374]
B	block-level	associated	20	481	0.8086 [0.7491 - 0.8611]	0.9532 [0.9427 - 0.9625]	0.9206 [0.9001 - 0.9380]	0.9440 [0.9324 - 0.9549]	0.9459 [0.9294 - 0.9588]
B	block-level	associated	20	681	0.9104 [0.8804 - 0.9363]	0.9492 [0.9390 - 0.9591]	0.9287 [0.9078 - 0.9464]	0.9589 [0.9498 - 0.9674]	0.9550 [0.9463 - 0.9635]
B	block-level	associated	20	963	0.8987 [0.8657 - 0.9280]	0.9548 [0.9446 - 0.9636]	0.9395 [0.9245 - 0.9541]	0.9497 [0.9380 - 0.9603]	0.9547 [0.9442 - 0.9640]
B	block-level	associated	20	1362	0.7828 [0.7232 - 0.8387]	0.9564 [0.9465 - 0.9656]	0.9446 [0.9304 - 0.9577]	0.9614 [0.9520 - 0.9691]	0.9598 [0.9510 - 0.9680]
B	block-level	associated	20	1926	0.9186 [0.8926 - 0.9431]	0.9571 [0.9476 - 0.9659]	0.9327 [0.9099 - 0.9509]	0.9614 [0.9533 - 0.9696]	0.9609 [0.9520 - 0.9688]
B	block-level	associated	20	2724	0.9503 [0.9395 - 0.9601]	0.9575 [0.9476 - 0.9659]	0.9447 [0.9312 - 0.9572]	0.9622 [0.9539 - 0.9696]	0.9620 [0.9539 - 0.9699]
B	block-level	associated	20	3852	0.9501 [0.9394 - 0.9601]	0.9578 [0.9486 - 0.9671]	0.9493 [0.9353 - 0.9611]	0.9629 [0.9550 - 0.9705]	0.9614 [0.9533 - 0.9688]
B	block-level	associated	20	5447	0.9525 [0.9418 - 0.9624]	0.9585 [0.9479 - 0.9677]	0.9486 [0.9331 - 0.9615]	0.9630 [0.9553 - 0.9702]	0.9629 [0.9551 - 0.9703]
C	block-level	associated	20	164	0.5590 [0.4953 - 0.6363]	0.7368 [0.6398 - 0.8316]	0.8929 [0.8342 - 0.9452]	0.8819 [0.8275 - 0.9335]	0.5692 [0.4361 - 0.6939]
C	block-level	associated	20	232	0.6150 [0.5260 - 0.7046]	0.9054 [0.8367 - 0.9512]	0.8935 [0.8263 - 0.9473]	0.7936 [0.6832 - 0.8892]	0.8454 [0.7781 - 0.9122]
C	block-level	associated	20	328	0.7700 [0.6707 - 0.8668]	0.9361 [0.9046 - 0.9628]	0.9222 [0.8616 - 0.9687]	0.9473 [0.9190 - 0.9712]	0.9263 [0.8837 - 0.9593]
C	block-level	associated	20	464	0.8553 [0.7617 - 0.9395]	0.9291 [0.8766 - 0.9660]	0.8727 [0.7930 - 0.9413]	0.7710 [0.6499 - 0.8689]	0.6323 [0.4960 - 0.7798]
C	block-level	associated	20	657	0.8419 [0.7452 - 0.9252]	0.8773 [0.7960 - 0.9562]	0.9290 [0.8717 - 0.9747]	0.8809 [0.8179 - 0.9275]	0.8940 [0.8403 - 0.9413]
C	block-level	associated	20	929	0.9432 [0.9229 - 0.9615]	0.9495 [0.9215 - 0.9731]	0.9284 [0.8439 - 0.9766]	0.9310 [0.8872 - 0.9649]	0.9394 [0.9046 - 0.9674]
C	block-level	associated	20	1313	0.8988 [0.8242 - 0.9608]	0.9677 [0.9486 - 0.9830]	0.9241 [0.8345 - 0.9797]	0.9631 [0.9433 - 0.9784]	0.9651 [0.9461 - 0.9810]
C	block-level	associated	20	1858	0.9471 [0.9221 - 0.9694]	0.9647 [0.9434 - 0.9825]	0.9167 [0.8344 - 0.9762]	0.9690 [0.9517 - 0.9828]	0.9688 [0.9522 - 0.9836]
C	block-level	associated	20	2627	0.9040 [0.8266 - 0.9696]	0.9691 [0.9477 - 0.9844]	0.9451 [0.8776 - 0.9830]	0.9749 [0.9610 - 0.9869]	0.9749 [0.9607 - 0.9861]
C	block-level	associated	20	3715	0.9283 [0.8572 - 0.9800]	0.9707 [0.9506 - 0.9862]	0.9412 [0.8615 - 0.9854]	0.9736 [0.9561 - 0.9869]	0.9714 [0.9539 - 0.9853]
A	no	frequent	20	15	0.5000 [0.5000 - 0.5000]	0.5000 [0.5000 - 0.5000]	0.6549 [0.5581 - 0.7425]	0.6043 [0.5090 - 0.6957]	0.6163 [0.5145 - 0.7161]
A	no	frequent	20	21	0.4493 [0.3767 - 0.5292]	0.4121 [0.3196 - 0.5015]	0.5881 [0.4965 - 0.6731]	0.6802 [0.5919 - 0.7585]	0.5235 [0.4389 - 0.6091]
A	no	frequent	20	30	0.6107 [0.5458 - 0.6723]	0.6776 [0.5807 - 0.7658]	0.6528 [0.5571 - 0.7411]	0.5605 [0.4633 - 0.6602]	0.5750 [0.4670 - 0.6729]
A	no	frequent	20	43	0.5988 [0.5074 - 0.6957]	0.5971 [0.4967 - 0.7024]	0.6047 [0.4958 - 0.7037]	0.6446 [0.5476 - 0.7353]	0.6034 [0.5122 - 0.6889]
A	no	frequent	20	60	0.6663 [0.5715 - 0.7512]	0.6916 [0.5998 - 0.7875]	0.7022 [0.6174 - 0.7925]	0.5431 [0.4475 - 0.6329]	0.6243 [0.5399 - 0.7087]
A	no	frequent	20	85	0.6394 [0.5333 - 0.7327]	0.6564 [0.5514 - 0.7503]	0.6363 [0.5290 - 0.7333]	0.7097 [0.6182 - 0.7919]	0.6588 [0.5624 - 0.7555]
A	no	frequent	20	121	0.7146 [0.6217 - 0.7936]	0.6780 [0.5824 - 0.7642]	0.6533 [0.5632 - 0.7452]	0.6479 [0.5613 - 0.7358]	0.6556 [0.5689 - 0.7405]
A	no	frequent	20	171	0.7265 [0.6410 - 0.8083]	0.7825 [0.6907 - 0.8581]	0.6965 [0.6000 - 0.7788]	0.6601 [0.5730 - 0.7488]	0.6886 [0.6042 - 0.7704]
A	no	frequent	20	241	0.7153 [0.6257 - 0.8025]	0.7608 [0.6726 - 0.8395]	0.7149 [0.6268 - 0.7994]	0.6986 [0.6169 - 0.7773]	0.6917 [0.5987 - 0.7708]
A	no	frequent	20	341	0.8051 [0.7308 - 0.8735]	0.7902 [0.7038 - 0.8623]	0.7247 [0.6361 - 0.8019]	0.7118 [0.6253 - 0.7901]	0.7155 [0.6325 - 0.7976]
B	no	frequent	20	241	0.5064 [0.4433 - 0.5661]	0.7530 [0.7051 - 0.7979]	0.6416 [0.5883 - 0.6964]	0.6376 [0.5843 - 0.6929]	0.6063 [0.5598 - 0.6504]
B	no	frequent	20	340	0.5985 [0.5340 - 0.6592]	0.7805 [0.7368 - 0.8206]	0.6405 [0.5830 - 0.6954]	0.5139 [0.4522 - 0.5779]	0.4843 [0.4229 - 0.5429]
B	no	frequent	20	481	0.6182 [0.5593 - 0.6779]	0.7545 [0.7082 - 0.8016]	0.7426 [0.6942 - 0.7878]	0.7187 [0.6640 - 0.7679]	0.7260 [0.6781 - 0.7721]
B	no	frequent	20	681	0.5570 [0.4942 - 0.6229]	0.7884 [0.7448 - 0.8272]	0.7463 [0.6958 - 0.7913]	0.7825 [0.7422 - 0.8191]	0.7731 [0.7353 - 0.8115]
B	no	frequent	20	963	0.6457 [0.5921 - 0.6952]	0.7721 [0.7285 - 0.8102]	0.6178 [0.5632 - 0.6715]	0.7269 [0.6804 - 0.7740]	0.7670 [0.7215 - 0.8057]
B	no	frequent	20	1362	0.5503 [0.4814 - 0.6191]	0.7904 [0.7481 - 0.8310]	0.7169 [0.6594 - 0.7702]	0.7945 [0.7563 - 0.8287]	0.7993 [0.7626 - 0.8376]
B	no	frequent	20	1926	0.6531 [0.5892 - 0.7102]	0.7993 [0.7584 - 0.8392]	0.6052 [0.5416 - 0.6693]	0.7837 [0.7437 - 0.8221]	0.7923 [0.7512 - 0.8308]
B	no	frequent	20	2724	0.7220 [0.6766 - 0.7673]	0.7928 [0.7482 - 0.8359]	0.6644 [0.6108 - 0.7143]	0.8011 [0.7598 - 0.8392]	0.8048 [0.7625 - 0.8421]
B	no	frequent	20	3852	0.6929 [0.6404 - 0.7450]	0.7962 [0.7540 - 0.8356]	0.6369 [0.5772 - 0.6985]	0.7942 [0.7520 - 0.8353]	0.7939 [0.7537 - 0.8321]
B	no	frequent	20	5447	0.7128 [0.6604 - 0.7621]	0.7553 [0.6975 - 0.8020]	0.6268 [0.5633 - 0.6889]	0.8016 [0.7617 - 0.8398]	0.8079 [0.7676 - 0.8448]
C	no	frequent	20	164	0.4870 [0.4627 - 0.5363]	0.4069 [0.3349 - 0.4919]	0.6324 [0.5392 - 0.7187]	0.3711 [0.2574 - 0.4939]	0.3817 [0.3536 - 0.4316]
C	no	frequent	20	232	0.6135 [0.5334 - 0.7079]	0.8082 [0.7463 - 0.8680]	0.8144 [0.7436 - 0.8758]	0.8234 [0.7294 - 0.9071]	0.8579 [0.8036 - 0.9114]
C	no	frequent	20	328	0.6720 [0.5736 - 0.7700]	0.8260 [0.7738 - 0.8746]	0.8773 [0.8250 - 0.9196]	0.8469 [0.7613 - 0.9189]	0.8378 [0.7577 - 0.8995]
C	no	frequent	20	464	0.6494 [0.5575 - 0.7373]	0.8289 [0.7725 - 0.8825]	0.7700 [0.6488 - 0.8802]	0.8437 [0.7518 - 0.9206]	0.8513 [0.7789 - 0.9151]
C	no	frequent	20	657	0.7571 [0.6818 - 0.8285]	0.8020 [0.7503 - 0.8561]	0.8822 [0.8436 - 0.9152]	0.9034 [0.8636 - 0.9414]	0.8879 [0.8410 - 0.9297]
C	no	frequent	20	929	0.8684 [0.8378 - 0.8965]	0.8325 [0.7872 - 0.8787]	0.9069 [0.8579 - 0.9396]	0.9160 [0.8754 - 0.9487]	0.8959 [0.8496 - 0.9286]
C	no	frequent	20	1313	0.9000 [0.8362 - 0.9460]	0.9366 [0.9089 - 0.9598]	0.9131 [0.8857 - 0.9400]	0.9298 [0.8974 - 0.9556]	0.9119 [0.8486 - 0.9528]
C	no	frequent	20	1858	0.8423 [0.7483 - 0.9204]	0.9200 [0.8953 - 0.9434]	0.9082 [0.8633 - 0.9434]	0.9236 [0.9005 - 0.9451]	0.9208 [0.8971 - 0.9418]
C	no	frequent	20	2627	0.8916 [0.8333 - 0.9363]	0.9138 [0.8886 - 0.9364]	0.9180 [0.8864 - 0.9455]	0.9257 [0.8985 - 0.9494]	0.9247 [0.8972 - 0.9468]
C	no	frequent	20	3715	0.8969 [0.8343 - 0.9389]	0.9304 [0.9068 - 0.9548]	0.9164 [0.8815 - 0.9481]	0.9249 [0.8954 - 0.9496]	0.9255 [0.8970 - 0.9506]
A	category-level	frequent	20	15	0.5000 [0.5000 - 0.5000]	0.5000 [0.5000 - 0.5000]	0.6552 [0.5485 - 0.7468]	0.5840 [0.4927 - 0.6766]	0.5871 [0.4796 - 0.6883]
A	category-level	frequent	20	21	0.4493 [0.3767 - 0.5292]	0.4078 [0.3119 - 0.4995]	0.5469 [0.4513 - 0.6372]	0.4432 [0.3479 - 0.5391]	0.4791 [0.4171 - 0.5454]
A	category-level	frequent	20	30	0.6169 [0.5402 - 0.6995]	0.6916 [0.6000 - 0.7791]	0.6909 [0.6047 - 0.7688]	0.5677 [0.4645 - 0.6715]	0.6688 [0.5599 - 0.7667]
A	category-level	frequent	20	43	0.5988 [0.5074 - 0.6957]	0.6031 [0.4988 - 0.7101]	0.6261 [0.5250 - 0.7218]	0.6951 [0.6044 - 0.7792]	0.6454 [0.5587 - 0.7330]
A	category-level	frequent	20	60	0.5244 [0.4331 - 0.6111]	0.6587 [0.5741 - 0.7523]	0.6811 [0.6021 - 0.7656]	0.6293 [0.5300 - 0.7178]	0.5684 [0.4760 - 0.6556]
A	category-level	frequent	20	85	0.6507 [0.5627 - 0.7332]	0.6845 [0.5877 - 0.7763]	0.6424 [0.5373 - 0.7419]	0.6479 [0.5547 - 0.7335]	0.6371 [0.5545 - 0.7276]
A	category-level	frequent	20	121	0.7017 [0.6102 - 0.7898]	0.6952 [0.5979 - 0.7882]	0.6603 [0.5709 - 0.7469]	0.6208 [0.5314 - 0.7088]	0.6145 [0.5248 - 0.7003]
A	category-level	frequent	20	171	0.7665 [0.6808 - 0.8446]	0.7787 [0.6895 - 0.8583]	0.7080 [0.6176 - 0.7912]	0.6595 [0.5646 - 0.7535]	0.6670 [0.5709 - 0.7498]
A	category-level	frequent	20	241	0.7194 [0.6221 - 0.8083]	0.7635 [0.6777 - 0.8446]	0.7175 [0.6284 - 0.8026]	0.6906 [0.6027 - 0.7759]	0.6842 [0.5980 - 0.7624]
A	category-level	frequent	20	341	0.7550 [0.6640 - 0.8372]	0.7680 [0.6825 - 0.8438]	0.7152 [0.6228 - 0.7941]	0.6929 [0.6033 - 0.7744]	0.6916 [0.6097 - 0.7682]
B	category-level	frequent	20	241	0.8734 [0.8360 - 0.9081]	0.8855 [0.8503 - 0.9207]	0.8974 [0.8630 - 0.9247]	0.8713 [0.8340 - 0.9040]	0.9121 [0.8900 - 0.9328]
B	category-level	frequent	20	340	0.7338 [0.6639 - 0.7960]	0.9181 [0.8938 - 0.9385]	0.8558 [0.8185 - 0.8903]	0.8502 [0.8138 - 0.8842]	0.8511 [0.8149 - 0.8847]
B	category-level	frequent	20	481	0.7144 [0.6368 - 0.7877]	0.9201 [0.8934 - 0.9427]	0.9092 [0.8835 - 0.9327]	0.8947 [0.8664 - 0.9191]	0.9023 [0.8785 - 0.9250]
B	category-level	frequent	20	681	0.8902 [0.8521 - 0.9216]	0.9272 [0.9029 - 0.9490]	0.9130 [0.8868 - 0.9351]	0.9277 [0.9094 - 0.9441]	0.9293 [0.9114 - 0.9452]
B	category-level	frequent	20	963	0.8185 [0.7601 - 0.8725]	0.9310 [0.9074 - 0.9504]	0.8799 [0.8521 - 0.9070]	0.9184 [0.8957 - 0.9385]	0.9240 [0.9072 - 0.9393]
B	category-level	frequent	20	1362	0.7988 [0.7371 - 0.8533]	0.9178 [0.8873 - 0.9455]	0.9033 [0.8755 - 0.9286]	0.9333 [0.9156 - 0.9492]	0.9326 [0.9130 - 0.9485]
B	category-level	frequent	20	1926	0.8081 [0.7457 - 0.8617]	0.9315 [0.9015 - 0.9554]	0.8906 [0.8609 - 0.9169]	0.9382 [0.9229 - 0.9528]	0.9389 [0.9234 - 0.9533]
B	category-level	frequent	20	2724	0.8747 [0.8332 - 0.9123]	0.9249 [0.9003 - 0.9462]	0.9048 [0.8761 - 0.9311]	0.9359 [0.9196 - 0.9504]	0.9335 [0.9160 - 0.9485]
B	category-level	frequent	20	3852	0.8729 [0.8258 - 0.9129]	0.9281 [0.8999 - 0.9510]	0.9320 [0.9062 - 0.9522]	0.9410 [0.9263 - 0.9553]	0.9400 [0.9234 - 0.9545]
B	category-level	frequent	20	5447	0.8764 [0.8333 - 0.9150]	0.8910 [0.8509 - 0.9276]	0.9292 [0.9086 - 0.9484]	0.9417 [0.9269 - 0.9550]	0.9409 [0.9255 - 0.9546]
C	category-level	frequent	20	164	0.6887 [0.5838 - 0.7910]	0.8141 [0.7287 - 0.8880]	0.8515 [0.7783 - 0.9190]	0.8935 [0.8335 - 0.9450]	0.7563 [0.6609 - 0.8413]
C	category-level	frequent	20	232	0.7230 [0.6257 - 0.8209]	0.8255 [0.7441 - 0.8990]	0.8877 [0.8090 - 0.9522]	0.7993 [0.7077 - 0.8885]	0.8304 [0.7619 - 0.8912]
C	category-level	frequent	20	328	0.6906 [0.5903 - 0.7927]	0.7898 [0.6919 - 0.8822]	0.8924 [0.8205 - 0.9478]	0.8902 [0.8217 - 0.9468]	0.7950 [0.6911 - 0.8806]
C	category-level	frequent	20	464	0.6187 [0.5272 - 0.7087]	0.7325 [0.6385 - 0.8284]	0.8950 [0.8274 - 0.9558]	0.8768 [0.7927 - 0.9471]	0.7950 [0.6875 - 0.8850]
C	category-level	frequent	20	657	0.6616 [0.5538 - 0.7687]	0.8605 [0.7828 - 0.9259]	0.8591 [0.7766 - 0.9305]	0.8727 [0.8112 - 0.9268]	0.8609 [0.7882 - 0.9257]
C	category-level	frequent	20	929	0.6681 [0.5307 - 0.8013]	0.9192 [0.8644 - 0.9652]	0.9383 [0.9009 - 0.9668]	0.9626 [0.9459 - 0.9770]	0.9634 [0.9463 - 0.9783]
C	category-level	frequent	20	1313	0.7913 [0.7000 - 0.8775]	0.8750 [0.7869 - 0.9443]	0.9429 [0.8887 - 0.9831]	0.9576 [0.9253 - 0.9812]	0.9583 [0.9272 - 0.9826]
C	category-level	frequent	20	1858	0.7685 [0.6605 - 0.8724]	0.9212 [0.8663 - 0.9644]	0.9242 [0.8459 - 0.9818]	0.9652 [0.9447 - 0.9815]	0.9663 [0.9472 - 0.9825]
C	category-level	frequent	20	2627	0.7574 [0.6465 - 0.8724]	0.9526 [0.9164 - 0.9777]	0.9572 [0.9158 - 0.9855]	0.9717 [0.9549 - 0.9861]	0.9712 [0.9536 - 0.9848]
C	category-level	frequent	20	3715	0.7207 [0.5966 - 0.8460]	0.9386 [0.9042 - 0.9699]	0.9318 [0.8623 - 0.9777]	0.9701 [0.9523 - 0.9851]	0.9697 [0.9498 - 0.9860]
A	block-level	frequent	20	15	0.5000 [0.5000 - 0.5000]	0.5000 [0.5000 - 0.5000]	0.6631 [0.5559 - 0.7599]	0.5843 [0.5016 - 0.6733]	0.5856 [0.5029 - 0.6713]
A	block-level	frequent	20	21	0.4493 [0.3767 - 0.5292]	0.4481 [0.3510 - 0.5405]	0.5816 [0.4898 - 0.6737]	0.4418 [0.3433 - 0.5383]	0.5178 [0.4261 - 0.6100]
A	block-level	frequent	20	30	0.5583 [0.4791 - 0.6405]	0.6804 [0.5881 - 0.7643]	0.6638 [0.5784 - 0.7481]	0.6719 [0.5764 - 0.7621]	0.6941 [0.5921 - 0.7842]
A	block-level	frequent	20	43	0.5988 [0.5074 - 0.6957]	0.6125 [0.5056 - 0.7181]	0.6573 [0.5492 - 0.7559]	0.5975 [0.5001 - 0.6931]	0.6380 [0.5384 - 0.7270]
A	block-level	frequent	20	60	0.5623 [0.4730 - 0.6499]	0.6553 [0.5657 - 0.7489]	0.6900 [0.6078 - 0.7786]	0.5737 [0.4763 - 0.6691]	0.5716 [0.4838 - 0.6606]
A	block-level	frequent	20	85	0.5741 [0.4707 - 0.6694]	0.6314 [0.5301 - 0.7293]	0.6477 [0.5397 - 0.7486]	0.6010 [0.5005 - 0.6925]	0.6063 [0.5110 - 0.7029]
A	block-level	frequent	20	121	0.7146 [0.6277 - 0.7970]	0.7014 [0.6129 - 0.7910]	0.6560 [0.5662 - 0.7474]	0.6470 [0.5512 - 0.7274]	0.6191 [0.5278 - 0.7017]
A	block-level	frequent	20	171	0.7489 [0.6540 - 0.8371]	0.8181 [0.7262 - 0.8921]	0.7332 [0.6456 - 0.8138]	0.6736 [0.5786 - 0.7627]	0.6458 [0.5540 - 0.7384]
A	block-level	frequent	20	241	0.7428 [0.6534 - 0.8249]	0.7946 [0.7105 - 0.8717]	0.7291 [0.6335 - 0.8094]	0.6917 [0.5943 - 0.7849]	0.6611 [0.5572 - 0.7487]
A	block-level	frequent	20	341	0.7930 [0.7164 - 0.8648]	0.8049 [0.7115 - 0.8836]	0.7212 [0.6313 - 0.8007]	0.6832 [0.5953 - 0.7686]	0.6665 [0.5724 - 0.7607]
B	block-level	frequent	20	241	0.8853 [0.8493 - 0.9179]	0.9431 [0.9310 - 0.9548]	0.9168 [0.8931 - 0.9369]	0.8545 [0.8249 - 0.8855]	0.8706 [0.8380 - 0.8979]
B	block-level	frequent	20	340	0.9446 [0.9341 - 0.9541]	0.9510 [0.9410 - 0.9616]	0.9098 [0.8900 - 0.9277]	0.7886 [0.7520 - 0.8279]	0.9085 [0.8920 - 0.9236]
B	block-level	frequent	20	481	0.7733 [0.7119 - 0.8349]	0.9523 [0.9418 - 0.9620]	0.9265 [0.9096 - 0.9434]	0.9426 [0.9318 - 0.9527]	0.9450 [0.9343 - 0.9558]
B	block-level	frequent	20	681	0.9020 [0.8700 - 0.9318]	0.9517 [0.9419 - 0.9611]	0.9117 [0.8857 - 0.9341]	0.9520 [0.9421 - 0.9613]	0.9547 [0.9458 - 0.9633]
B	block-level	frequent	20	963	0.9526 [0.9424 - 0.9625]	0.9558 [0.9457 - 0.9651]	0.8898 [0.8575 - 0.9207]	0.9487 [0.9380 - 0.9586]	0.9420 [0.9306 - 0.9524]
B	block-level	frequent	20	1362	0.8830 [0.8440 - 0.9159]	0.9551 [0.9450 - 0.9645]	0.9442 [0.9313 - 0.9558]	0.9548 [0.9447 - 0.9636]	0.9527 [0.9423 - 0.9613]
B	block-level	frequent	20	1926	0.9240 [0.8973 - 0.9464]	0.9584 [0.9490 - 0.9671]	0.9191 [0.8972 - 0.9403]	0.9590 [0.9501 - 0.9680]	0.9585 [0.9497 - 0.9665]
B	block-level	frequent	20	2724	0.9438 [0.9332 - 0.9542]	0.9532 [0.9428 - 0.9623]	0.9423 [0.9295 - 0.9536]	0.9569 [0.9475 - 0.9658]	0.9564 [0.9471 - 0.9649]
B	block-level	frequent	20	3852	0.9499 [0.9386 - 0.9595]	0.9555 [0.9457 - 0.9649]	0.9397 [0.9245 - 0.9532]	0.9579 [0.9493 - 0.9660]	0.9596 [0.9506 - 0.9680]
B	block-level	frequent	20	5447	0.9437 [0.9327 - 0.9532]	0.9551 [0.9442 - 0.9644]	0.9409 [0.9283 - 0.9527]	0.9590 [0.9506 - 0.9668]	0.9586 [0.9498 - 0.9665]
C	block-level	frequent	20	164	0.7761 [0.6709 - 0.8724]	0.8459 [0.7763 - 0.9063]	0.7937 [0.7024 - 0.8839]	0.6257 [0.5073 - 0.7382]	0.4251 [0.3079 - 0.5619]
C	block-level	frequent	20	232	0.7761 [0.6720 - 0.8690]	0.9009 [0.8328 - 0.9510]	0.8684 [0.7782 - 0.9431]	0.8703 [0.7876 - 0.9388]	0.8274 [0.7313 - 0.9149]
C	block-level	frequent	20	328	0.7828 [0.6832 - 0.8752]	0.8889 [0.8144 - 0.9507]	0.8595 [0.7695 - 0.9278]	0.8852 [0.8159 - 0.9383]	0.8738 [0.7907 - 0.9414]
C	block-level	frequent	20	464	0.7017 [0.6019 - 0.8039]	0.8807 [0.8052 - 0.9405]	0.7286 [0.6147 - 0.8322]	0.7424 [0.6353 - 0.8412]	0.8020 [0.6995 - 0.8939]
C	block-level	frequent	20	657	0.6131 [0.5321 - 0.7042]	0.8916 [0.8274 - 0.9460]	0.8948 [0.8291 - 0.9474]	0.8852 [0.8068 - 0.9382]	0.8454 [0.7588 - 0.9150]
C	block-level	frequent	20	929	0.5954 [0.4279 - 0.7591]	0.9160 [0.8457 - 0.9712]	0.9565 [0.9288 - 0.9799]	0.9331 [0.8591 - 0.9857]	0.9140 [0.8197 - 0.9842]
C	block-level	frequent	20	1313	0.8965 [0.7994 - 0.9674]	0.9415 [0.8786 - 0.9812]	0.9336 [0.8635 - 0.9822]	0.9742 [0.9558 - 0.9878]	0.9602 [0.9075 - 0.9897]
C	block-level	frequent	20	1858	0.8103 [0.6723 - 0.9327]	0.9291 [0.8522 - 0.9778]	0.9386 [0.8880 - 0.9774]	0.9729 [0.9505 - 0.9895]	0.9641 [0.9300 - 0.9904]
C	block-level	frequent	20	2627	0.8213 [0.7005 - 0.9373]	0.9580 [0.9025 - 0.9888]	0.9476 [0.8857 - 0.9851]	0.9733 [0.9501 - 0.9909]	0.9716 [0.9423 - 0.9898]
C	block-level	frequent	20	3715	0.9110 [0.8520 - 0.9567]	0.9508 [0.9025 - 0.9837]	0.9143 [0.8224 - 0.9785]	0.9715 [0.9373 - 0.9912]	0.9701 [0.9337 - 0.9907]
A	no	associated	40	15	0.5000 [0.5000 - 0.5000]	0.5000 [0.5000 - 0.5000]	0.6296 [0.5271 - 0.7217]	0.6116 [0.5076 - 0.7053]	0.6013 [0.4994 - 0.7071]
A	no	associated	40	21	0.4493 [0.3767 - 0.5292]	0.4091 [0.3165 - 0.4983]	0.6152 [0.5128 - 0.7085]	0.6138 [0.5198 - 0.7003]	0.5379 [0.4535 - 0.6213]
A	no	associated	40	30	0.6350 [0.5451 - 0.7253]	0.6534 [0.5550 - 0.7423]	0.6552 [0.5599 - 0.7435]	0.5777 [0.4854 - 0.6714]	0.6187 [0.5046 - 0.7172]
A	no	associated	40	43	0.5984 [0.5036 - 0.6988]	0.6059 [0.5007 - 0.7093]	0.6442 [0.5448 - 0.7356]	0.6716 [0.5750 - 0.7583]	0.6327 [0.5272 - 0.7394]
A	no	associated	40	60	0.6688 [0.5745 - 0.7523]	0.6626 [0.5655 - 0.7595]	0.6429 [0.5538 - 0.7474]	0.5785 [0.4817 - 0.6685]	0.6224 [0.5414 - 0.7047]
A	no	associated	40	85	0.6433 [0.5487 - 0.7333]	0.6591 [0.5606 - 0.7570]	0.6290 [0.5196 - 0.7329]	0.6436 [0.5456 - 0.7314]	0.6109 [0.5076 - 0.7091]
A	no	associated	40	121	0.7146 [0.6217 - 0.7936]	0.6761 [0.5805 - 0.7672]	0.6318 [0.5293 - 0.7308]	0.6896 [0.6024 - 0.7760]	0.6365 [0.5349 - 0.7359]
A	no	associated	40	171	0.7617 [0.6615 - 0.8482]	0.7941 [0.7074 - 0.8680]	0.6855 [0.5800 - 0.7797]	0.6585 [0.5685 - 0.7575]	0.6450 [0.5506 - 0.7336]
A	no	associated	40	241	0.7228 [0.6286 - 0.8091]	0.7843 [0.6935 - 0.8641]	0.6937 [0.5999 - 0.7839]	0.7245 [0.6358 - 0.8093]	0.7013 [0.6072 - 0.7841]
A	no	associated	40	341	0.8051 [0.7290 - 0.8734]	0.8019 [0.7194 - 0.8740]	0.7110 [0.6211 - 0.7993]	0.7044 [0.6129 - 0.7983]	0.6842 [0.5892 - 0.7768]
B	no	associated	40	241	0.8902 [0.8533 - 0.9216]	0.9510 [0.9348 - 0.9641]	0.9341 [0.9063 - 0.9578]	0.7683 [0.7091 - 0.8230]	0.9174 [0.8916 - 0.9387]
B	no	associated	40	340	0.8999 [0.8665 - 0.9302]	0.9453 [0.9303 - 0.9580]	0.9041 [0.8766 - 0.9269]	0.7531 [0.6871 - 0.8172]	0.6318 [0.5612 - 0.7008]
B	no	associated	40	481	0.8994 [0.8662 - 0.9304]	0.9559 [0.9391 - 0.9697]	0.9337 [0.9105 - 0.9547]	0.7275 [0.6550 - 0.7872]	0.7489 [0.6818 - 0.8127]
B	no	associated	40	681	0.9007 [0.8660 - 0.9297]	0.9594 [0.9519 - 0.9670]	0.9452 [0.9254 - 0.9616]	0.8073 [0.7527 - 0.8527]	0.8934 [0.8555 - 0.9279]
B	no	associated	40	963	0.7898 [0.7427 - 0.8351]	0.9405 [0.9197 - 0.9579]	0.9177 [0.8903 - 0.9424]	0.7756 [0.7064 - 0.8328]	0.7841 [0.7142 - 0.8467]
B	no	associated	40	1362	0.8474 [0.7911 - 0.8964]	0.9536 [0.9344 - 0.9702]	0.9309 [0.9002 - 0.9562]	0.8996 [0.8633 - 0.9334]	0.9170 [0.8813 - 0.9465]
B	no	associated	40	1926	0.9028 [0.8692 - 0.9358]	0.9343 [0.9045 - 0.9587]	0.9392 [0.9181 - 0.9576]	0.9503 [0.9291 - 0.9680]	0.9528 [0.9352 - 0.9679]
B	no	associated	40	2724	0.9065 [0.8738 - 0.9391]	0.9605 [0.9449 - 0.9738]	0.9481 [0.9229 - 0.9676]	0.9522 [0.9357 - 0.9661]	0.9533 [0.9365 - 0.9678]
B	no	associated	40	3852	0.9029 [0.8684 - 0.9347]	0.9559 [0.9346 - 0.9717]	0.9526 [0.9283 - 0.9708]	0.9636 [0.9545 - 0.9721]	0.9600 [0.9486 - 0.9697]
B	no	associated	40	5447	0.9050 [0.8708 - 0.9361]	0.9308 [0.9018 - 0.9569]	0.9618 [0.9508 - 0.9719]	0.9642 [0.9546 - 0.9727]	0.9592 [0.9465 - 0.9703]
C	no	associated	40	164	0.6425 [0.5519 - 0.7399]	0.9747 [0.9619 - 0.9853]	0.9643 [0.9459 - 0.9793]	0.6181 [0.4325 - 0.7916]	0.5576 [0.3933 - 0.7192]
C	no	associated	40	232	0.9097 [0.8355 - 0.9699]	0.9711 [0.9493 - 0.9868]	0.9765 [0.9581 - 0.9888]	0.6779 [0.5023 - 0.8574]	0.7905 [0.6675 - 0.8958]
C	no	associated	40	328	0.9794 [0.9715 - 0.9869]	0.9829 [0.9730 - 0.9905]	0.9676 [0.9467 - 0.9823]	0.4684 [0.2942 - 0.6410]	0.3621 [0.2110 - 0.5211]
C	no	associated	40	464	0.8688 [0.7802 - 0.9494]	0.9635 [0.9143 - 0.9900]	0.8425 [0.7104 - 0.9474]	0.6801 [0.5096 - 0.8489]	0.9265 [0.8550 - 0.9846]
C	no	associated	40	657	0.8871 [0.7946 - 0.9634]	0.9435 [0.8827 - 0.9900]	0.9760 [0.9578 - 0.9899]	0.8486 [0.7133 - 0.9488]	0.9253 [0.8278 - 0.9783]
C	no	associated	40	929	0.8297 [0.7297 - 0.9143]	0.9812 [0.9701 - 0.9900]	0.9727 [0.9508 - 0.9886]	0.6939 [0.5275 - 0.8463]	0.8686 [0.7660 - 0.9566]
C	no	associated	40	1313	0.8527 [0.7427 - 0.9523]	0.9836 [0.9728 - 0.9918]	0.9444 [0.8570 - 0.9905]	0.9430 [0.8825 - 0.9764]	0.9474 [0.8914 - 0.9808]
C	no	associated	40	1858	0.9794 [0.9705 - 0.9874]	0.9852 [0.9768 - 0.9918]	0.9786 [0.9609 - 0.9912]	0.9815 [0.9736 - 0.9884]	0.9814 [0.9737 - 0.9883]
C	no	associated	40	2627	0.9667 [0.9204 - 0.9919]	0.9868 [0.9784 - 0.9927]	0.9489 [0.8899 - 0.9925]	0.9835 [0.9740 - 0.9910]	0.9849 [0.9765 - 0.9923]
C	no	associated	40	3715	0.9267 [0.8536 - 0.9860]	0.9843 [0.9763 - 0.9916]	0.9299 [0.8475 - 0.9908]	0.9838 [0.9757 - 0.9907]	0.9825 [0.9729 - 0.9900]
A	category-level	associated	40	15	0.5000 [0.5000 - 0.5000]	0.5000 [0.5000 - 0.5000]	0.6375 [0.5340 - 0.7312]	0.5856 [0.4795 - 0.6833]	0.6072 [0.5071 - 0.7067]
A	category-level	associated	40	21	0.4493 [0.3767 - 0.5292]	0.4501 [0.3552 - 0.5377]	0.5886 [0.4900 - 0.6869]	0.5039 [0.4030 - 0.5999]	0.5370 [0.4698 - 0.6032]
A	category-level	associated	40	30	0.6169 [0.5402 - 0.6995]	0.6453 [0.5450 - 0.7391]	0.6578 [0.5683 - 0.7433]	0.6138 [0.5147 - 0.7142]	0.6001 [0.4938 - 0.7007]
A	category-level	associated	40	43	0.5984 [0.5036 - 0.6988]	0.6135 [0.5125 - 0.7163]	0.6306 [0.5279 - 0.7282]	0.5735 [0.4662 - 0.6786]	0.5924 [0.4932 - 0.6947]
A	category-level	associated	40	60	0.5184 [0.4285 - 0.6136]	0.6380 [0.5400 - 0.7323]	0.6675 [0.5828 - 0.7687]	0.5355 [0.4336 - 0.6308]	0.5266 [0.4345 - 0.6101]
A	category-level	associated	40	85	0.6507 [0.5627 - 0.7332]	0.6513 [0.5478 - 0.7465]	0.6564 [0.5508 - 0.7581]	0.4717 [0.3769 - 0.5698]	0.6402 [0.5567 - 0.7290]
A	category-level	associated	40	121	0.6548 [0.5508 - 0.7508]	0.6712 [0.5727 - 0.7660]	0.6479 [0.5564 - 0.7425]	0.5441 [0.4474 - 0.6414]	0.6815 [0.5856 - 0.7748]
A	category-level	associated	40	171	0.6481 [0.5643 - 0.7237]	0.7388 [0.6475 - 0.8135]	0.6640 [0.5635 - 0.7580]	0.6419 [0.5478 - 0.7251]	0.6076 [0.5180 - 0.6954]
A	category-level	associated	40	241	0.7423 [0.6528 - 0.8245]	0.7281 [0.6386 - 0.8095]	0.6844 [0.5907 - 0.7762]	0.7199 [0.6322 - 0.8002]	0.7120 [0.6142 - 0.7882]
A	category-level	associated	40	341	0.6882 [0.6071 - 0.7701]	0.7399 [0.6493 - 0.8154]	0.7044 [0.6119 - 0.7901]	0.6895 [0.5921 - 0.7806]	0.6851 [0.5918 - 0.7685]
B	category-level	associated	40	241	0.9542 [0.9464 - 0.9614]	0.9649 [0.9578 - 0.9721]	0.9168 [0.8872 - 0.9394]	0.7699 [0.7063 - 0.8205]	0.8359 [0.7864 - 0.8789]
B	category-level	associated	40	340	0.8267 [0.7845 - 0.8673]	0.9556 [0.9476 - 0.9632]	0.9407 [0.9251 - 0.9536]	0.7870 [0.7347 - 0.8343]	0.9375 [0.9135 - 0.9555]
B	category-level	associated	40	481	0.8908 [0.8535 - 0.9228]	0.9728 [0.9665 - 0.9785]	0.9519 [0.9337 - 0.9666]	0.8922 [0.8591 - 0.9206]	0.8877 [0.8546 - 0.9175]
B	category-level	associated	40	681	0.9145 [0.8823 - 0.9403]	0.9690 [0.9623 - 0.9752]	0.9539 [0.9356 - 0.9669]	0.9108 [0.8821 - 0.9345]	0.9408 [0.9219 - 0.9570]
B	category-level	associated	40	963	0.8890 [0.8526 - 0.9226]	0.9685 [0.9611 - 0.9753]	0.9427 [0.9259 - 0.9582]	0.8757 [0.8424 - 0.9089]	0.8816 [0.8448 - 0.9156]
B	category-level	associated	40	1362	0.9649 [0.9572 - 0.9713]	0.9713 [0.9648 - 0.9773]	0.9511 [0.9304 - 0.9692]	0.9518 [0.9374 - 0.9636]	0.9533 [0.9372 - 0.9661]
B	category-level	associated	40	1926	0.9637 [0.9565 - 0.9703]	0.9734 [0.9668 - 0.9792]	0.9396 [0.9159 - 0.9624]	0.9484 [0.9304 - 0.9655]	0.9491 [0.9319 - 0.9655]
B	category-level	associated	40	2724	0.9601 [0.9453 - 0.9727]	0.9726 [0.9661 - 0.9782]	0.9549 [0.9358 - 0.9690]	0.9626 [0.9537 - 0.9710]	0.9628 [0.9543 - 0.9708]
B	category-level	associated	40	3852	0.9699 [0.9623 - 0.9760]	0.9749 [0.9684 - 0.9807]	0.9557 [0.9344 - 0.9713]	0.9667 [0.9592 - 0.9736]	0.9645 [0.9567 - 0.9718]
B	category-level	associated	40	5447	0.9715 [0.9647 - 0.9779]	0.9735 [0.9669 - 0.9794]	0.9568 [0.9340 - 0.9730]	0.9696 [0.9626 - 0.9760]	0.9687 [0.9623 - 0.9755]
C	category-level	associated	40	164	0.9395 [0.8787 - 0.9820]	0.9762 [0.9622 - 0.9870]	0.9378 [0.8941 - 0.9707]	0.7779 [0.6052 - 0.9175]	0.4940 [0.3218 - 0.6615]
C	category-level	associated	40	232	0.9366 [0.8678 - 0.9818]	0.9778 [0.9617 - 0.9903]	0.9546 [0.9159 - 0.9821]	0.8113 [0.6867 - 0.9205]	0.9255 [0.8438 - 0.9823]
C	category-level	associated	40	328	0.9395 [0.8765 - 0.9818]	0.9695 [0.9514 - 0.9827]	0.9464 [0.8941 - 0.9791]	0.5876 [0.4343 - 0.7338]	0.8068 [0.6736 - 0.9311]
C	category-level	associated	40	464	0.9395 [0.8725 - 0.9812]	0.9400 [0.8766 - 0.9837]	0.9346 [0.8665 - 0.9838]	0.6304 [0.4713 - 0.7802]	0.7012 [0.5486 - 0.8654]
C	category-level	associated	40	657	0.9442 [0.8812 - 0.9867]	0.9454 [0.8862 - 0.9914]	0.9405 [0.8796 - 0.9846]	0.7833 [0.6506 - 0.9088]	0.9375 [0.8961 - 0.9733]
C	category-level	associated	40	929	0.7555 [0.5871 - 0.8952]	0.9784 [0.9642 - 0.9895]	0.9605 [0.9368 - 0.9794]	0.7181 [0.5810 - 0.8559]	0.7944 [0.6772 - 0.8994]
C	category-level	associated	40	1313	0.8270 [0.7302 - 0.9212]	0.9855 [0.9744 - 0.9934]	0.9670 [0.9276 - 0.9918]	0.9592 [0.9060 - 0.9869]	0.9766 [0.9639 - 0.9865]
C	category-level	associated	40	1858	0.9827 [0.9729 - 0.9911]	0.9813 [0.9713 - 0.9895]	0.9782 [0.9652 - 0.9896]	0.9750 [0.9655 - 0.9831]	0.9767 [0.9665 - 0.9853]
C	category-level	associated	40	2627	0.9471 [0.8885 - 0.9895]	0.9851 [0.9755 - 0.9920]	0.9522 [0.8646 - 0.9932]	0.9844 [0.9768 - 0.9912]	0.9839 [0.9765 - 0.9901]
C	category-level	associated	40	3715	0.9810 [0.9729 - 0.9890]	0.9851 [0.9756 - 0.9924]	0.9710 [0.9296 - 0.9934]	0.9853 [0.9774 - 0.9916]	0.9839 [0.9753 - 0.9905]
A	block-level	associated	40	15	0.5000 [0.5000 - 0.5000]	0.5000 [0.5000 - 0.5000]	0.6436 [0.5404 - 0.7395]	0.6590 [0.5565 - 0.7487]	0.6372 [0.5405 - 0.7323]
A	block-level	associated	40	21	0.4493 [0.3767 - 0.5292]	0.4796 [0.3859 - 0.5734]	0.5603 [0.4661 - 0.6589]	0.5671 [0.4685 - 0.6600]	0.4911 [0.4006 - 0.5771]
A	block-level	associated	40	30	0.6169 [0.5402 - 0.6995]	0.6891 [0.5945 - 0.7747]	0.6556 [0.5580 - 0.7460]	0.5476 [0.4467 - 0.6478]	0.5922 [0.4841 - 0.6900]
A	block-level	associated	40	43	0.5984 [0.5036 - 0.6988]	0.6146 [0.5103 - 0.7248]	0.6320 [0.5277 - 0.7304]	0.5851 [0.4858 - 0.6803]	0.5986 [0.5074 - 0.6877]
A	block-level	associated	40	60	0.5673 [0.4808 - 0.6564]	0.6699 [0.5823 - 0.7559]	0.6789 [0.5897 - 0.7796]	0.5538 [0.4616 - 0.6346]	0.5750 [0.4734 - 0.6656]
A	block-level	associated	40	85	0.6507 [0.5627 - 0.7332]	0.6921 [0.5976 - 0.7839]	0.6416 [0.5344 - 0.7427]	0.5577 [0.4621 - 0.6578]	0.5979 [0.5135 - 0.6823]
A	block-level	associated	40	121	0.7158 [0.6203 - 0.8060]	0.6733 [0.5731 - 0.7728]	0.6387 [0.5419 - 0.7326]	0.7120 [0.6253 - 0.7884]	0.6900 [0.6013 - 0.7738]
A	block-level	associated	40	171	0.6912 [0.6118 - 0.7656]	0.7378 [0.6495 - 0.8179]	0.6498 [0.5474 - 0.7484]	0.5329 [0.4375 - 0.6260]	0.5719 [0.4779 - 0.6664]
A	block-level	associated	40	241	0.7713 [0.6832 - 0.8543]	0.7502 [0.6608 - 0.8333]	0.6532 [0.5544 - 0.7517]	0.6266 [0.5273 - 0.7205]	0.6259 [0.5192 - 0.7120]
A	block-level	associated	40	341	0.7745 [0.6943 - 0.8450]	0.7751 [0.6905 - 0.8527]	0.6568 [0.5603 - 0.7435]	0.6667 [0.5793 - 0.7562]	0.6778 [0.5767 - 0.7730]
B	block-level	associated	40	241	0.8906 [0.8546 - 0.9236]	0.9412 [0.9282 - 0.9532]	0.8808 [0.8434 - 0.9109]	0.8112 [0.7688 - 0.8539]	0.8302 [0.7867 - 0.8688]
B	block-level	associated	40	340	0.9453 [0.9351 - 0.9546]	0.9433 [0.9304 - 0.9544]	0.8901 [0.8567 - 0.9193]	0.8071 [0.7606 - 0.8486]	0.8888 [0.8545 - 0.9164]
B	block-level	associated	40	481	0.7733 [0.7119 - 0.8349]	0.9572 [0.9466 - 0.9668]	0.9352 [0.9116 - 0.9535]	0.8538 [0.8147 - 0.8870]	0.9153 [0.8914 - 0.9360]
B	block-level	associated	40	681	0.9104 [0.8804 - 0.9363]	0.9506 [0.9397 - 0.9605]	0.9303 [0.9057 - 0.9499]	0.9341 [0.9198 - 0.9481]	0.9389 [0.9250 - 0.9510]
B	block-level	associated	40	963	0.9532 [0.9427 - 0.9628]	0.9558 [0.9458 - 0.9650]	0.9355 [0.9120 - 0.9533]	0.8898 [0.8570 - 0.9198]	0.8510 [0.8039 - 0.8946]
B	block-level	associated	40	1362	0.7949 [0.7374 - 0.8526]	0.9588 [0.9496 - 0.9676]	0.9505 [0.9364 - 0.9627]	0.9507 [0.9391 - 0.9612]	0.9529 [0.9419 - 0.9629]
B	block-level	associated	40	1926	0.8867 [0.8527 - 0.9197]	0.9591 [0.9496 - 0.9680]	0.9331 [0.9128 - 0.9521]	0.9438 [0.9265 - 0.9572]	0.9427 [0.9258 - 0.9577]
B	block-level	associated	40	2724	0.9381 [0.9177 - 0.9561]	0.9584 [0.9487 - 0.9667]	0.9481 [0.9330 - 0.9623]	0.9547 [0.9438 - 0.9647]	0.9603 [0.9516 - 0.9686]
B	block-level	associated	40	3852	0.9531 [0.9421 - 0.9627]	0.9599 [0.9507 - 0.9690]	0.9516 [0.9370 - 0.9641]	0.9561 [0.9467 - 0.9657]	0.9572 [0.9456 - 0.9667]
B	block-level	associated	40	5447	0.9532 [0.9425 - 0.9633]	0.9602 [0.9499 - 0.9693]	0.9591 [0.9487 - 0.9684]	0.9572 [0.9469 - 0.9671]	0.9580 [0.9481 - 0.9675]
C	block-level	associated	40	164	0.5590 [0.4953 - 0.6363]	0.7368 [0.6398 - 0.8316]	0.8752 [0.8034 - 0.9401]	0.7054 [0.5966 - 0.8120]	0.6202 [0.5097 - 0.7192]
C	block-level	associated	40	232	0.6150 [0.5260 - 0.7046]	0.9146 [0.8766 - 0.9457]	0.9405 [0.8979 - 0.9735]	0.8555 [0.7756 - 0.9210]	0.8867 [0.7976 - 0.9615]
C	block-level	associated	40	328	0.7700 [0.6707 - 0.8668]	0.9298 [0.8966 - 0.9584]	0.9306 [0.8890 - 0.9656]	0.7482 [0.6138 - 0.8727]	0.7282 [0.5883 - 0.8557]
C	block-level	associated	40	464	0.8553 [0.7617 - 0.9395]	0.9286 [0.8755 - 0.9657]	0.8712 [0.8070 - 0.9280]	0.7844 [0.6685 - 0.8881]	0.7112 [0.6077 - 0.8066]
C	block-level	associated	40	657	0.8419 [0.7452 - 0.9252]	0.8380 [0.7439 - 0.9319]	0.9274 [0.8749 - 0.9726]	0.7263 [0.5741 - 0.8517]	0.6930 [0.5595 - 0.8225]
C	block-level	associated	40	929	0.9432 [0.9229 - 0.9615]	0.9538 [0.9228 - 0.9787]	0.9365 [0.8771 - 0.9803]	0.8839 [0.7835 - 0.9567]	0.9247 [0.8711 - 0.9610]
C	block-level	associated	40	1313	0.9600 [0.9391 - 0.9775]	0.9714 [0.9510 - 0.9868]	0.9418 [0.8867 - 0.9829]	0.9483 [0.8974 - 0.9805]	0.9452 [0.8907 - 0.9812]
C	block-level	associated	40	1858	0.9485 [0.9276 - 0.9678]	0.9662 [0.9453 - 0.9831]	0.9509 [0.9008 - 0.9855]	0.9482 [0.8944 - 0.9800]	0.9658 [0.9463 - 0.9810]
C	block-level	associated	40	2627	0.9685 [0.9502 - 0.9829]	0.9693 [0.9479 - 0.9844]	0.9257 [0.8468 - 0.9851]	0.9392 [0.8716 - 0.9832]	0.9359 [0.8569 - 0.9846]
C	block-level	associated	40	3715	0.9742 [0.9550 - 0.9891]	0.9746 [0.9560 - 0.9890]	0.9405 [0.8755 - 0.9877]	0.9503 [0.8965 - 0.9828]	0.9447 [0.8811 - 0.9844]
